# Supplementary material for: A new species of the genus Truncocolumella (Basidiomycota, Boletales) found in the Hengduan Mountains of China
Source: Biodivers Data J. 2024 Nov 21;12:e128970. doi: 10.3897/BDJ.12.e128970 (PMC11605293; doi:10.3897/BDJ.12.e128970)
Supplement: XML Treatment for Truncocolumella pseudocolumella [file BDJ.12.e128970-treatment1.xml]

<!DOCTYPE tp:taxon-treatment
  PUBLIC "-//TaxonX//DTD Taxonomic Treatment Publishing DTD v0 20100105//EN" "tax-treatment-NSO.dtd">
<tp:taxon-treatment xmlns:tp="http://www.plazi.org/taxpub"><tp:treatment-meta><mixed-citation publication-type="journal"><person-group><name><surname>Li</surname><given-names>Lin</given-names></name><name><surname>Wan</surname><given-names>Shanping</given-names></name><name><surname>Wang</surname><given-names>Yun</given-names></name><name><surname>Thongklang</surname><given-names>Naritsada</given-names></name><name><surname>Luo</surname><given-names>Zonglong</given-names></name><name><surname>Li</surname><given-names>Shuhong</given-names></name></person-group><article-title>A new species of the genus <italic><tp:taxon-name><tp:taxon-name-part taxon-name-part-type="genus" reg="Truncocolumella">Truncocolumella</tp:taxon-name-part></tp:taxon-name></italic> (<tp:taxon-name><tp:taxon-name-part taxon-name-part-type="phylum">Basidiomycota</tp:taxon-name-part></tp:taxon-name>, <tp:taxon-name><tp:taxon-name-part taxon-name-part-type="order">Boletales</tp:taxon-name-part></tp:taxon-name>) found in the Hengduan Mountains of China</article-title><source>Biodivers Data J</source><day>21</day><month>11</month><year>2024</year><volume>12</volume><pub-id pub-id-type="doi">10.3897/BDJ.12.e128970</pub-id></mixed-citation></tp:treatment-meta><tp:nomenclature><tp:taxon-name>
            <object-id xmlns:xlink="http://www.w3.org/1999/xlink" content-type="arpha" xlink:type="simple">0CB67103-CD0B-598F-B525-F13FCBC73E8A</object-id>
            <tp:taxon-name-part taxon-name-part-type="genus">Truncocolumella</tp:taxon-name-part>
            <tp:taxon-name-part taxon-name-part-type="species">pseudocolumella</tp:taxon-name-part>
            <object-id xmlns:xlink="http://www.w3.org/1999/xlink" xlink:type="simple" object-id-type="MycoBank">851721</object-id>
          </tp:taxon-name><tp:taxon-authority>L. Li, S.H. Li &amp; Y. Wang</tp:taxon-authority><tp:taxon-status xmlns:xlink="http://www.w3.org/1999/xlink" xlink:type="simple">sp. nov.</tp:taxon-status></tp:nomenclature><tp:treatment-sec sec-type="materials"><title>Materials</title><list list-type="alpha-lower" list-content="occurrences"><list-item><p><bold>Type status:</bold> <named-content xmlns:xlink="http://www.w3.org/1999/xlink" content-type="dwc:typeStatus" xlink:type="simple">Holotype</named-content>. <bold>Occurrence:</bold> catalogNumber: <named-content xmlns:xlink="http://www.w3.org/1999/xlink" content-type="dwc:catalogNumber" xlink:type="simple">HKAS 131259</named-content>; recordNumber: <named-content xmlns:xlink="http://www.w3.org/1999/xlink" content-type="dwc:recordNumber" xlink:type="simple">L2327</named-content>; recordedBy: <named-content xmlns:xlink="http://www.w3.org/1999/xlink" content-type="dwc:recordedBy" xlink:type="simple">Shu-Hong Li</named-content>; associatedSequences: <named-content xmlns:xlink="http://www.w3.org/1999/xlink" content-type="dwc:associatedSequences" xlink:type="simple"><ext-link ext-link-type="uri" xlink:href="https://www.ncbi.nlm.nih.gov/nuccore/KP090063" xlink:type="simple">KP090063</ext-link>, <ext-link ext-link-type="uri" xlink:href="https://www.ncbi.nlm.nih.gov/nuccore/KP090064" xlink:type="simple">KP090064</ext-link></named-content>; occurrenceID: <named-content xmlns:xlink="http://www.w3.org/1999/xlink" content-type="dwc:occurrenceID" xlink:type="simple">C1F523CC-76F3-573A-8065-139715C2CC02</named-content>; <bold>Taxon:</bold> taxonID: <named-content xmlns:xlink="http://www.w3.org/1999/xlink" content-type="dwc:taxonID" xlink:type="simple">MB 851721</named-content>; scientificNameID: <named-content xmlns:xlink="http://www.w3.org/1999/xlink" content-type="dwc:scientificNameID" xlink:type="simple"><italic><tp:taxon-name><tp:taxon-name-part taxon-name-part-type="genus" reg="Truncocolumella">Truncocolumella</tp:taxon-name-part><tp:taxon-name-part taxon-name-part-type="species" reg="pseudocolumella">pseudocolumella</tp:taxon-name-part></tp:taxon-name></italic></named-content>; <bold>Location:</bold> continent: <named-content xmlns:xlink="http://www.w3.org/1999/xlink" content-type="dwc:continent" xlink:type="simple">Asia</named-content>; country: <named-content xmlns:xlink="http://www.w3.org/1999/xlink" content-type="dwc:country" xlink:type="simple">China</named-content>; stateProvince: <named-content xmlns:xlink="http://www.w3.org/1999/xlink" content-type="dwc:stateProvince" xlink:type="simple">Sichuan</named-content>; municipality: <named-content xmlns:xlink="http://www.w3.org/1999/xlink" content-type="dwc:municipality" xlink:type="simple">Ganzi</named-content>; locality: <named-content xmlns:xlink="http://www.w3.org/1999/xlink" content-type="dwc:locality" xlink:type="simple">Yala Snow Mountain</named-content>; verbatimElevation: <named-content xmlns:xlink="http://www.w3.org/1999/xlink" content-type="dwc:verbatimElevation" xlink:type="simple">3772.4 m</named-content>; verbatimLatitude: <named-content xmlns:xlink="http://www.w3.org/1999/xlink" content-type="dwc:verbatimLatitude" xlink:type="simple">30°31′N</named-content>; verbatimLongitude: <named-content xmlns:xlink="http://www.w3.org/1999/xlink" content-type="dwc:verbatimLongitude" xlink:type="simple">101°37′E</named-content>; <bold>Identification:</bold> identificationID: <named-content xmlns:xlink="http://www.w3.org/1999/xlink" content-type="dwc:identificationID" xlink:type="simple">HKAS 131259</named-content>; identifiedBy: <named-content xmlns:xlink="http://www.w3.org/1999/xlink" content-type="dwc:identifiedBy" xlink:type="simple">Lin Li</named-content>; <bold>Event:</bold> year: <named-content xmlns:xlink="http://www.w3.org/1999/xlink" content-type="dwc:year" xlink:type="simple">2012</named-content>; month: <named-content xmlns:xlink="http://www.w3.org/1999/xlink" content-type="dwc:month" xlink:type="simple">August</named-content>; day: <named-content xmlns:xlink="http://www.w3.org/1999/xlink" content-type="dwc:day" xlink:type="simple">19</named-content>; habitat: <named-content xmlns:xlink="http://www.w3.org/1999/xlink" content-type="dwc:habitat" xlink:type="simple">in the forest of <italic><tp:taxon-name><tp:taxon-name-part taxon-name-part-type="genus" reg="Quercus">Quercus</tp:taxon-name-part><tp:taxon-name-part taxon-name-part-type="species" reg="guyavifolia">guyavifolia</tp:taxon-name-part></tp:taxon-name></italic> H. Lév.</named-content></p></list-item><list-item><p><bold>Type status:</bold> <named-content xmlns:xlink="http://www.w3.org/1999/xlink" content-type="dwc:typeStatus" xlink:type="simple">Other material</named-content>. <bold>Occurrence:</bold> catalogNumber: <named-content xmlns:xlink="http://www.w3.org/1999/xlink" content-type="dwc:catalogNumber" xlink:type="simple">HKAS 95533</named-content>; recordedBy: <named-content xmlns:xlink="http://www.w3.org/1999/xlink" content-type="dwc:recordedBy" xlink:type="simple">Shan-Ping Wan</named-content>; associatedSequences: <named-content xmlns:xlink="http://www.w3.org/1999/xlink" content-type="dwc:associatedSequences" xlink:type="simple">GenBank: <ext-link ext-link-type="uri" xlink:href="https://www.ncbi.nlm.nih.gov/nuccore/OR631922" xlink:type="simple">OR631922</ext-link></named-content>; occurrenceID: <named-content xmlns:xlink="http://www.w3.org/1999/xlink" content-type="dwc:occurrenceID" xlink:type="simple">E10A3DB1-A334-5221-8BED-5D60FE32F4DA</named-content>; <bold>Taxon:</bold> scientificName: <named-content xmlns:xlink="http://www.w3.org/1999/xlink" content-type="dwc:scientificName" xlink:type="simple"><italic><tp:taxon-name><tp:taxon-name-part taxon-name-part-type="genus" reg="Truncocolumella">Truncocolumella</tp:taxon-name-part><tp:taxon-name-part taxon-name-part-type="species" reg="pseudocolumella">pseudocolumella</tp:taxon-name-part></tp:taxon-name></italic></named-content>; <bold>Location:</bold> higherGeography: <named-content xmlns:xlink="http://www.w3.org/1999/xlink" content-type="dwc:higherGeography" xlink:type="simple">Hengduan Mountains area</named-content>; country: <named-content xmlns:xlink="http://www.w3.org/1999/xlink" content-type="dwc:country" xlink:type="simple">China</named-content>; stateProvince: <named-content xmlns:xlink="http://www.w3.org/1999/xlink" content-type="dwc:stateProvince" xlink:type="simple">Sichuan</named-content>; county: <named-content xmlns:xlink="http://www.w3.org/1999/xlink" content-type="dwc:county" xlink:type="simple">Ganzi</named-content>; <bold>Identification:</bold> identificationID: <named-content xmlns:xlink="http://www.w3.org/1999/xlink" content-type="dwc:identificationID" xlink:type="simple">HKAS 95533</named-content>; identifiedBy: <named-content xmlns:xlink="http://www.w3.org/1999/xlink" content-type="dwc:identifiedBy" xlink:type="simple">Lin Li</named-content>; <bold>Event:</bold> year: <named-content xmlns:xlink="http://www.w3.org/1999/xlink" content-type="dwc:year" xlink:type="simple">2014</named-content>; month: <named-content xmlns:xlink="http://www.w3.org/1999/xlink" content-type="dwc:month" xlink:type="simple">August</named-content>; day: <named-content xmlns:xlink="http://www.w3.org/1999/xlink" content-type="dwc:day" xlink:type="simple">22</named-content>; habitat: <named-content xmlns:xlink="http://www.w3.org/1999/xlink" content-type="dwc:habitat" xlink:type="simple">in the forest of <italic><tp:taxon-name><tp:taxon-name-part taxon-name-part-type="genus" reg="Pinus">Pinus</tp:taxon-name-part></tp:taxon-name></italic></named-content></p></list-item><list-item><p><bold>Type status:</bold> <named-content xmlns:xlink="http://www.w3.org/1999/xlink" content-type="dwc:typeStatus" xlink:type="simple">Other material</named-content>. <bold>Occurrence:</bold> catalogNumber: <named-content xmlns:xlink="http://www.w3.org/1999/xlink" content-type="dwc:catalogNumber" xlink:type="simple">HKAS 95534</named-content>; recordedBy: <named-content xmlns:xlink="http://www.w3.org/1999/xlink" content-type="dwc:recordedBy" xlink:type="simple">Shan-Ping Wan</named-content>; associatedSequences: <named-content xmlns:xlink="http://www.w3.org/1999/xlink" content-type="dwc:associatedSequences" xlink:type="simple">GenBank: <ext-link ext-link-type="uri" xlink:href="https://www.ncbi.nlm.nih.gov/nuccore/OR631923" xlink:type="simple">OR631923</ext-link></named-content>; occurrenceID: <named-content xmlns:xlink="http://www.w3.org/1999/xlink" content-type="dwc:occurrenceID" xlink:type="simple">9ACD3595-0888-58BC-9057-6F0AECF08031</named-content>; <bold>Taxon:</bold> scientificName: <named-content xmlns:xlink="http://www.w3.org/1999/xlink" content-type="dwc:scientificName" xlink:type="simple"><italic><tp:taxon-name><tp:taxon-name-part taxon-name-part-type="genus" reg="Truncocolumella">Truncocolumella</tp:taxon-name-part><tp:taxon-name-part taxon-name-part-type="species" reg="pseudocolumella">pseudocolumella</tp:taxon-name-part></tp:taxon-name></italic></named-content>; <bold>Location:</bold> higherGeography: <named-content xmlns:xlink="http://www.w3.org/1999/xlink" content-type="dwc:higherGeography" xlink:type="simple">Hengduan Mountains area</named-content>; country: <named-content xmlns:xlink="http://www.w3.org/1999/xlink" content-type="dwc:country" xlink:type="simple">China</named-content>; stateProvince: <named-content xmlns:xlink="http://www.w3.org/1999/xlink" content-type="dwc:stateProvince" xlink:type="simple">Sichuan</named-content>; county: <named-content xmlns:xlink="http://www.w3.org/1999/xlink" content-type="dwc:county" xlink:type="simple">Ganzi</named-content>; <bold>Identification:</bold> identificationID: <named-content xmlns:xlink="http://www.w3.org/1999/xlink" content-type="dwc:identificationID" xlink:type="simple">HKAS 95534</named-content>; identifiedBy: <named-content xmlns:xlink="http://www.w3.org/1999/xlink" content-type="dwc:identifiedBy" xlink:type="simple">Lin Li</named-content>; <bold>Event:</bold> year: <named-content xmlns:xlink="http://www.w3.org/1999/xlink" content-type="dwc:year" xlink:type="simple">2014</named-content>; month: <named-content xmlns:xlink="http://www.w3.org/1999/xlink" content-type="dwc:month" xlink:type="simple">August</named-content>; day: <named-content xmlns:xlink="http://www.w3.org/1999/xlink" content-type="dwc:day" xlink:type="simple">22</named-content>; habitat: <named-content xmlns:xlink="http://www.w3.org/1999/xlink" content-type="dwc:habitat" xlink:type="simple">in the forest of <italic><tp:taxon-name><tp:taxon-name-part taxon-name-part-type="genus" reg="Pinus">Pinus</tp:taxon-name-part></tp:taxon-name></italic></named-content></p></list-item></list></tp:treatment-sec><tp:treatment-sec sec-type="Description"><title>Description</title><p>Basidiomata irregularly depressed-globose to pyriform, with a yellowish-tawny (4C8) rhizomorphic base, 1.5–3.0 cm in diameter, the surface typically smooth and dry in appearance, light yellowish-tawny (4C5) with yellowish-brown (4C8) rhizomorphs, colour unchanged on bruising or exposure, elastic, very mature basidiomata deliquesce like <italic><tp:taxon-name><tp:taxon-name-part taxon-name-part-type="genus" reg="Rhizopogon">Rhizopogon</tp:taxon-name-part></tp:taxon-name></italic> (Fig. <xref ref-type="fig" rid="F11513294">1</xref>A). Odour light and pleasant.</p><p>Peridium 102–160 μm thick, not separating or evanescent from the gleba at maturity, composed of two layers: outer layer 52–73 μm thick, reddish-tawny (7D7) interwoven hyphae of 1–1.5 μm diameter. The inner layer 40–86 µm thick, consisting of brownish-hyaline nearly parallel interwoven hyphae of 0.5–1.5 μm diameter (Fig. <xref ref-type="fig" rid="F11513294">1</xref>D). The boundary between the inner and outer layers gradually transitioning, with the changes in hyphae arrangement direction and hyphae colour. The clamp connection clearly visible, dry peridium becoming black (4F4) when encountering 5% KOH (Fig. <xref ref-type="fig" rid="F11513294">1</xref>B and C). Gleba pale white when immature, light brown to tawny at maturity, unchanging on bruising or exposure, cavities relatively small, spongy, lacking obvious columnar or dendroid radiating columella (Fig. <xref ref-type="fig" rid="F11513294">1</xref>A). Trama (56.0–) 62.5–85.0 μm, composed of hyaline almost parallel hyphae. Hymenium present on cavities surface. Basidia narrowly clavate, (15.0–) 17.2–19.5 (–22.4) × 3.5–6.5 (–7.0) μm, 2-4-spored. Sterigmata 2–3 μm (Fig. <xref ref-type="fig" rid="F11513294">1</xref>E, G, H and I). Basidiospore ellipsoid, smooth, 7.5–10.0 (–11.0) × 4.0–5.0 (–5.6) μm, grey to brownish (7D5) in mass, as seen individually, almost hyaline, typically 1–2 guttulate, infrequently 3-guttulate (Fig. <xref ref-type="fig" rid="F11513294">1</xref>F and J), changing to blue in lactophenol cotton blue, not obvious discolouration in Melzer's reagent.</p></tp:treatment-sec><tp:treatment-sec sec-type="Diagnosis"><title>Diagnosis</title><p>Differs from other species in the genus <italic><tp:taxon-name><tp:taxon-name-part taxon-name-part-type="genus" reg="Truncocolumella">Truncocolumella</tp:taxon-name-part></tp:taxon-name></italic> in the basidiomata devoid of any columnar.</p></tp:treatment-sec><tp:treatment-sec sec-type="Etymology"><title>Etymology</title><p>Pseudocolumella, referring to the absence of the columella.</p></tp:treatment-sec><tp:treatment-sec sec-type="Distribution"><title>Distribution</title><p>China, Sichuan Province.</p></tp:treatment-sec><tp:treatment-sec sec-type="Ecology"><title>Ecology</title><p>Gregarious in the soil associated with <italic><tp:taxon-name><tp:taxon-name-part taxon-name-part-type="genus" reg="Quercus">Quercus</tp:taxon-name-part><tp:taxon-name-part taxon-name-part-type="species" reg="guyavaefolia">guyavaefolia</tp:taxon-name-part></tp:taxon-name></italic> and <italic><tp:taxon-name><tp:taxon-name-part taxon-name-part-type="genus" reg="Pinus">Pinus</tp:taxon-name-part></tp:taxon-name></italic> sp.</p></tp:treatment-sec><tp:treatment-sec sec-type="Notes"><title>Notes</title><p>Notes: The genus <italic><tp:taxon-name><tp:taxon-name-part taxon-name-part-type="genus" reg="Truncocolumella">Truncocolumella</tp:taxon-name-part></tp:taxon-name></italic> currently includes three species: <italic><tp:taxon-name><tp:taxon-name-part taxon-name-part-type="genus" reg="Truncocolumella">T.</tp:taxon-name-part><tp:taxon-name-part taxon-name-part-type="species" reg="citrina">citrina</tp:taxon-name-part></tp:taxon-name></italic>, <italic><tp:taxon-name><tp:taxon-name-part taxon-name-part-type="genus" reg="Truncocolumella">T.</tp:taxon-name-part><tp:taxon-name-part taxon-name-part-type="species" reg="occidentalis">occidentalis</tp:taxon-name-part></tp:taxon-name></italic> and the newly described <italic><tp:taxon-name><tp:taxon-name-part taxon-name-part-type="genus" reg="Truncocolumella">T.</tp:taxon-name-part><tp:taxon-name-part taxon-name-part-type="species" reg="pseudocolumella">pseudocolumella</tp:taxon-name-part></tp:taxon-name></italic> in this study. Based on the original literature descriptions of the species <italic><tp:taxon-name><tp:taxon-name-part taxon-name-part-type="genus" reg="Truncocolumella">T.</tp:taxon-name-part><tp:taxon-name-part taxon-name-part-type="species" reg="citrina">citrina</tp:taxon-name-part></tp:taxon-name></italic> (<xref ref-type="bibr" rid="B11546686">Zeller 1939</xref>, <xref ref-type="bibr" rid="B11546590">Smith and Singer 1959</xref>) and the re-examination of the type specimens of <italic><tp:taxon-name><tp:taxon-name-part taxon-name-part-type="genus" reg="Truncocolumella">T.</tp:taxon-name-part><tp:taxon-name-part taxon-name-part-type="species" reg="citrina">citrina</tp:taxon-name-part></tp:taxon-name></italic> and <italic><tp:taxon-name><tp:taxon-name-part taxon-name-part-type="genus" reg="Truncocolumella">T.</tp:taxon-name-part><tp:taxon-name-part taxon-name-part-type="species" reg="occidentalis">occidentalis</tp:taxon-name-part></tp:taxon-name></italic> by Malençon and Zeller (<xref ref-type="bibr" rid="B11546491">Malençon and Zeller 1940</xref>), we compared the key distinguishing features of these three species. In terms of macroscopic characteristics, <italic><tp:taxon-name><tp:taxon-name-part taxon-name-part-type="genus" reg="Truncocolumella">T.</tp:taxon-name-part><tp:taxon-name-part taxon-name-part-type="species" reg="pseudocolumella">pseudocolumella</tp:taxon-name-part></tp:taxon-name></italic> differs from other species in the genus <italic><tp:taxon-name><tp:taxon-name-part taxon-name-part-type="genus" reg="Truncocolumella">Truncocolumella</tp:taxon-name-part></tp:taxon-name></italic> in the basidiomata devoid of any columnar. Furthermore, the basidiomata of <italic><tp:taxon-name><tp:taxon-name-part taxon-name-part-type="genus" reg="Truncocolumella">T.</tp:taxon-name-part><tp:taxon-name-part taxon-name-part-type="species" reg="citrina">citrina</tp:taxon-name-part></tp:taxon-name></italic> have a diameter of 2–4 cm, which is comparable in size to those of <italic><tp:taxon-name><tp:taxon-name-part taxon-name-part-type="genus" reg="Truncocolumella">T.</tp:taxon-name-part><tp:taxon-name-part taxon-name-part-type="species" reg="pseudocolumella">pseudocolumella</tp:taxon-name-part></tp:taxon-name></italic> (1.5–3 cm), but they are two to three times larger than <italic><tp:taxon-name><tp:taxon-name-part taxon-name-part-type="genus" reg="Truncocolumella">T.</tp:taxon-name-part><tp:taxon-name-part taxon-name-part-type="species" reg="occidentalis">occidentalis</tp:taxon-name-part></tp:taxon-name></italic>. The basidiomata surfaces of <italic><tp:taxon-name><tp:taxon-name-part taxon-name-part-type="genus" reg="Truncocolumella">T.</tp:taxon-name-part><tp:taxon-name-part taxon-name-part-type="species" reg="citrina">citrina</tp:taxon-name-part></tp:taxon-name></italic> are distinctly citrine yellow, those of <italic><tp:taxon-name><tp:taxon-name-part taxon-name-part-type="genus" reg="Truncocolumella">T.</tp:taxon-name-part><tp:taxon-name-part taxon-name-part-type="species" reg="pseudocolumella">pseudocolumella</tp:taxon-name-part></tp:taxon-name></italic> are yellowish-tawny, while <italic><tp:taxon-name><tp:taxon-name-part taxon-name-part-type="genus" reg="Truncocolumella">T.</tp:taxon-name-part><tp:taxon-name-part taxon-name-part-type="species" reg="occidentalis">occidentalis</tp:taxon-name-part></tp:taxon-name></italic> has white basidiomata, although the colour of <italic><tp:taxon-name><tp:taxon-name-part taxon-name-part-type="genus" reg="Truncocolumella">T.</tp:taxon-name-part><tp:taxon-name-part taxon-name-part-type="species" reg="occidentalis">occidentalis</tp:taxon-name-part></tp:taxon-name></italic> remains uncertain due to preservation in alcohol. Microscopically, <italic><tp:taxon-name><tp:taxon-name-part taxon-name-part-type="genus" reg="Truncocolumella">T.</tp:taxon-name-part><tp:taxon-name-part taxon-name-part-type="species" reg="citrina">citrina</tp:taxon-name-part></tp:taxon-name></italic> has ellipsoid spores measuring 6–10 × 3.5–5.0 μm, with individual spores appearing nearly hyaline. Similarly, <italic><tp:taxon-name><tp:taxon-name-part taxon-name-part-type="genus" reg="Truncocolumella">T.</tp:taxon-name-part><tp:taxon-name-part taxon-name-part-type="species" reg="pseudocolumella">pseudocolumella</tp:taxon-name-part></tp:taxon-name></italic> has ellipsoid spores measuring 7.5–10.0 × 4.0–5.0 μm, also nearly hyaline, showing close resemblance between the two. According to Malençon's description (<xref ref-type="bibr" rid="B11546491">Malençon and Zeller 1940</xref>), the spores of <italic><tp:taxon-name><tp:taxon-name-part taxon-name-part-type="genus" reg="Truncocolumella">T.</tp:taxon-name-part><tp:taxon-name-part taxon-name-part-type="species" reg="citrina">citrina</tp:taxon-name-part></tp:taxon-name></italic> are clearly shorter, more oval and of more irregular shape than those of <italic><tp:taxon-name><tp:taxon-name-part taxon-name-part-type="genus" reg="Truncocolumella">T.</tp:taxon-name-part><tp:taxon-name-part taxon-name-part-type="species" reg="occidentalis">occidentalis</tp:taxon-name-part></tp:taxon-name></italic>, in which these bodies are long-elliptic or sometimes subcylindrical. Molecular analysis further demonstrates that <italic><tp:taxon-name><tp:taxon-name-part taxon-name-part-type="genus" reg="Truncocolumella">T.</tp:taxon-name-part><tp:taxon-name-part taxon-name-part-type="species" reg="pseudocolumella">pseudocolumella</tp:taxon-name-part></tp:taxon-name></italic> is distinct from <italic><tp:taxon-name><tp:taxon-name-part taxon-name-part-type="genus" reg="Truncocolumella">T.</tp:taxon-name-part><tp:taxon-name-part taxon-name-part-type="species" reg="citrin">citrin</tp:taxon-name-part></tp:taxon-name></italic>, with high support for their separation into different species.</p></tp:treatment-sec><tp:treatment-sec><!--Section generated to contain objects referenced in tp:taxon-treatment.--><fig id="F11513294" position="float" orientation="portrait"><object-id xmlns:xlink="http://www.w3.org/1999/xlink" content-type="arpha" xlink:type="simple">FA4867D1-4859-59B9-9FCC-74312DADFD85</object-id><object-id xmlns:xlink="http://www.w3.org/1999/xlink" content-type="doi" xlink:type="simple">10.3897/BDJ.12.e128970.figure1</object-id><label>Figure 1.</label><caption><p><italic><tp:taxon-name><tp:taxon-name-part taxon-name-part-type="genus" reg="Truncocolumella">Truncocolumella</tp:taxon-name-part><tp:taxon-name-part taxon-name-part-type="species" reg="pseudocolumella">pseudocolumella</tp:taxon-name-part></tp:taxon-name></italic>. <bold>A</bold> Basidiomata; <bold>B, C</bold> Dry peridium turning black when stained with 5% KOH; <bold>D</bold> A section of basidiomata in 5% KOH; <bold>E</bold> A section of the hymenium in lactophenol cotton blue; <bold>G-I</bold> Basidia in 5% KOH (H. 4-spored basidia, I. 2-spored basidia); <bold>F, J</bold> Basidiospores in 5% KOH. Scale bars: A = 1 cm; B, C = 0.5 cm; D = 50 μm; E, G, H, I = 20 μm; F, J = 10 μm.</p></caption><graphic xmlns:xlink="http://www.w3.org/1999/xlink" xlink:href="bdj-12-e128970-g001.jpg" position="float" id="oo_1054030.jpg" orientation="portrait" xlink:type="simple"><uri content-type="original_file" xlink:type="simple">https://binary.pensoft.net/fig/1054030</uri></graphic></fig></tp:treatment-sec><ref-list><ref id="B11546686"><element-citation xmlns:xlink="http://www.w3.org/1999/xlink" publication-type="article" xlink:type="simple"><person-group person-group-type="author"><name name-style="western"><surname>Zeller</surname><given-names>S. M.</given-names></name></person-group><year>1939</year><article-title>New and noteworthy <tp:taxon-name><tp:taxon-name-part taxon-name-part-type="class">Gasteromycetes</tp:taxon-name-part></tp:taxon-name></article-title><source>Mycologia</source><volume>31</volume><issue>1</issue><fpage>1</fpage><lpage>32</lpage><pub-id pub-id-type="doi">10.2307/3754429</pub-id></element-citation></ref><ref id="B11546590"><element-citation xmlns:xlink="http://www.w3.org/1999/xlink" publication-type="article" xlink:type="simple"><person-group person-group-type="author"><name name-style="western"><surname>Smith</surname><given-names>A. H.</given-names></name><name name-style="western"><surname>Singer</surname><given-names>R.</given-names></name></person-group><year>1959</year><article-title>Studies on secotiaceous fungi-IV: <italic><tp:taxon-name><tp:taxon-name-part taxon-name-part-type="genus" reg="Gastroboletus">Gastroboletus</tp:taxon-name-part></tp:taxon-name></italic>, <italic><tp:taxon-name><tp:taxon-name-part taxon-name-part-type="genus" reg="Truncocolumella">Truncocolumella</tp:taxon-name-part></tp:taxon-name></italic>, and <italic><tp:taxon-name><tp:taxon-name-part taxon-name-part-type="genus" reg="Chamonixia">Chamonixia</tp:taxon-name-part></tp:taxon-name></italic></article-title><source>Brittonia</source><volume>11</volume><fpage>205</fpage><lpage>223</lpage><pub-id pub-id-type="doi">10.2307/2805006</pub-id></element-citation></ref><ref id="B11546491"><element-citation xmlns:xlink="http://www.w3.org/1999/xlink" publication-type="article" xlink:type="simple"><person-group person-group-type="author"><name name-style="western"><surname>Malençon</surname><given-names>D.</given-names></name><name name-style="western"><surname>Zeller</surname><given-names>SM.</given-names></name></person-group><year>1940</year><article-title>Notes and Brief Articles.</article-title><source>Mycologia</source><volume>32</volume><issue>5</issue><fpage>681</fpage><lpage>682</lpage><pub-id pub-id-type="doi">10.1080/00275514.1940.12017446</pub-id></element-citation></ref></ref-list></tp:taxon-treatment>
